# Supplementary material for: Comparison of Xenorhabdus bovienii bacterial strain genomes reveals diversity in symbiotic functions
Source: BMC Genomics. 2015 Nov 2;16:889. doi: 10.1186/s12864-015-2000-8 (PMC4630870; doi:10.1186/s12864-015-2000-8)
Supplement: Additional file 1: Table S1. — Global metabolic analysis of Xenorhabdus bovienii strains. Description: Table of all metabolic pathways in X. bovienii and the relative completeness of each pathway. (XLSX 76 kb) [file 12864_2015_2000_MOESM1_ESM.xlsx]

## Sheet: Sheet1
Additional File 1. Global metabolic analysis of Xenorhabdus bovienii strains.
MaGe Analysis
Activation Pathways	Reactions in Pathway	Xb_Sf_FL	Xb_Sf_FR	Xb_Sf_MD	Xb_Si	Xb_Sj	Xb_Sk_BU	Xb_Sk_CA	Xb_So	Xb_Sp	Xb_Sj_2000
fatty acid activation	1	1	1	1	1	1	1	1	1	1	1
sulfate activation for sulfonation	2	1	1	1	1	1	1	1	1	1	1
Biosynthesis	Reactions in Pathway	Xb_Sf_FL	Xb_Sf_FR	Xb_Sf_MD	Xb_Si	Xb_Sj	Xb_Sk_BU	Xb_Sk_CA	Xb_So	Xb_Sp	Xb_Sj_2000
arginine degradation III (arginine decarboxylase/agmatinase pathway)	2	1	1	1	1	1	1	1	1	1	1
choline degradation I	2	1	1	1	1	1	1	1	1	1	1
glycine betaine biosynthesis I (Gram-negative bacteria)	2	1	1	1	1	1	1	1	1	1	1
glycine betaine biosynthesis II (Gram-positive bacteria)	2	1	1	1	1	1	1	1	1	1	1
histamine biosynthesis	1	0	0	0	0	0	0	0	1	0	0
putrescine biosynthesis I	2	1	1	1	1	1	1	1	1	1	1
spermidine biosynthesis I	2	0	0	0	0	0	0	0	0.5	0	0
UDP-N-acetyl-D-galactosamine biosynthesis I	1	0	0	0	1	0	0	0	0	0	0
UDP-N-acetyl-D-glucosamine biosynthesis I	4	1	1	1	1	1	1	1	1	1	1
urate biosynthesis/inosine 5'-phosphate degradation	4	0.5	0.5	0.75	0.75	0.75	0.5	0.75	0.75	0.5	0.75
alanine biosynthesis I	3	1	1	1	1	1	1	1	1	1	1
alanine biosynthesis II	1	1	1	1	1	1	1	1	1	1	1
alanine biosynthesis III	1	1	1	1	1	1	1	1	1	1	1
arginine biosynthesis I	9	1	1	1	1	1	1	1	1	1	1
arginine biosynthesis II (acetyl cycle)	9	0.89	0.89	0.89	0.89	0.89	0.89	0.89	0.89	0.89	0.89
arginine degradation I (arginase pathway)	3	0.33	0.33	0.33	0.33	0.33	0.33	0.33	0.67	0.33	0.33
asparagine biosynthesis I	1	1	1	1	1	0	0	1	0	0	1
asparagine biosynthesis II	1	1	1	1	1	1	1	1	1	1	1
cysteine biosynthesis I	2	1	1	1	1	1	1	1	1	1	1
cysteine biosynthesis/homocysteine degradation	2	0.5	0.5	0.5	0.5	0.5	0.5	0.5	0.5	0.5	0.5
glutamate biosynthesis I	1	1	1	1	1	1	1	1	1	1	1
glutamate biosynthesis III	1	1	1	1	1	1	1	1	1	1	1
glutamate degradation II	2	1	1	1	1	1	1	1	1	1	1
glutamine biosynthesis I	1	0	0	1	1	1	0	1	1	0	1
glycine biosynthesis I	1	1	1	1	1	1	1	1	1	1	1
glycine biosynthesis II	1	1	1	1	1	1	1	1	1	1	1
histidine biosynthesis	10	1	1	1	1	1	1	1	1	1	1
homocysteine biosynthesis	2	0.5	0.5	0.5	0.5	0.5	0.5	0.5	0.5	0.5	0.5
homoserine biosynthesis	3	1	1	1	1	1	1	1	1	1	1
isoleucine biosynthesis I (from threonine)	5	1	1	1	1	1	1	1	1	1	1
leucine biosynthesis	5	1	1	1	1	1	1	1	1	1	1
lysine biosynthesis I	9	0.89	0.89	0.89	0.89	0.89	0.89	0.89	0.89	0.89	0.89
methionine biosynthesis I	5	0.8	0.8	0.8	0.8	0.8	0.8	0.8	0.8	0.8	0.8
ornithine biosynthesis	5	1	1	1	1	1	1	1	1	1	1
phenylalanine biosynthesis I	3	1	1	1	1	1	1	1	1	1	1
proline biosynthesis I	3	1	1	1	1	1	1	1	1	1	1
S-adenosyl-L-methionine cycle I	5	0.8	0.8	0.8	0.8	0.8	0.8	0.8	0.8	0.8	0.8
S-adenosyl-L-methionine cycle II	4	0.5	0.5	0.5	0.75	0.5	0.5	0.5	0.5	0.5	0.5
selenocysteine biosynthesis I (bacteria)	3	0.67	0.67	1	1	0.33	1	1	0.33	1	0.33
serine biosynthesis	3	1	1	1	1	1	1	1	1	1	1
threonine biosynthesis from homoserine	2	1	1	1	1	1	1	1	1	1	1
tryptophan biosynthesis	6	0.83	0.83	0.83	0.83	0.83	0.83	0.83	0.83	0.83	1
tyrosine biosynthesis I	3	1	1	1	1	1	1	1	1	1	1
valine biosynthesis	4	1	1	1	1	1	1	1	1	1	1
β-alanine biosynthesis II	6	0.33	0.33	0.33	0.33	0.17	0.33	0.33	0.17	0.33	0.17
β-alanine biosynthesis III	1	1	1	1	1	1	1	1	1	1	1
2,3-dihydroxybenzoate biosynthesis	3	1	1	1	1	1	1	1	1	1	1
3-dehydroquinate biosynthesis I	2	1	1	1	1	1	1	1	1	1	1
4-hydroxybenzoate biosynthesis II (bacteria and fungi)	1	1	1	1	1	1	1	1	1	1	1
chorismate biosynthesis from 3-dehydroquinate	6	0.83	0.83	0.83	0.83	0.83	0.83	0.83	0.83	0.83	0.83
ADP-L-glycero-β-D-manno-heptose biosynthesis	5	1	1	1	1	1	1	1	1	1	1
CMP-KDO biosynthesis II (from D-arabinose 5-phosphate)	3	1	1	1	1	1	1	1	1	1	1
CMP-N-acetylneuraminate biosynthesis II (bacteria)	3	0.33	0.33	0.33	0	0	0	0.33	0	0	0
dTDP-L-rhamnose biosynthesis I	4	0.5	0.5	1	0.5	0.5	1	0.5	1	0.5	0.5
GDP-mannose biosynthesis	4	0.5	0.5	0.5	1	0.5	0.5	0.5	0.5	0.5	0.5
gluconeogenesis I	13	1	1	1	1	1	1	1	1	1	1
glycogen degradation I	7	0.29	0.43	0.43	0.43	0.43	0.43	0.43	0.43	0.43	0.43
1,4-dihydroxy-2-naphthoate biosynthesis I	7	0.86	0.86	0.86	0.86	0.86	0.86	0.86	0.86	0.86	0.86
6-hydroxymethyl-dihydropterin diphosphate biosynthesis I	5	0.8	0.8	0.8	0.8	0.8	0.8	0.8	0.8	0.8	0.8
7-keto-8-aminopelargonate biosynthesis I	11	1	1	1	1	1	1	1	1	1	1
7-keto-8-aminopelargonate biosynthesis II	2	0.5	0.5	0.5	0.5	0.5	0.5	0.5	0.5	0.5	0.5
acyl carrier protein metabolism	2	0	0	0.5	0.5	0	0.5	0.5	0.5	0.5	0
adenosylcobalamin biosynthesis from cobyrinate a,c-diamide I	8	0.63	0.63	0.63	0.63	0.5	0.63	0.63	0.63	0.63	0.5
adenosylcobalamin biosynthesis from cobyrinate a,c-diamide II	9	0.56	0.56	0.56	0.56	0.44	0.56	0.56	0.56	0.56	0.44
adenosylcobalamin biosynthesis I (early cobalt insertion)	21	0.71	0.71	0.71	0.71	0.67	0.71	0.71	0.71	0.71	0.57
adenosylcobalamin biosynthesis II (late cobalt incorporation)	21	0.57	0.57	0.57	0.57	0.52	0.57	0.57	0.57	0.57	0.52
adenosylcobalamin salvage from cobalamin	1	1	1	1	1	1	1	1	1	1	1
adenosylcobalamin salvage from cobinamide I	6	1	1	1	1	0.83	1	1	1	1	0.83
biotin biosynthesis from 7-keto-8-aminopelargonate	3	1	1	1	1	1	1	1	1	1	1
coenzyme A biosynthesis	4	1	1	1	1	1	1	1	1	1	1
demethylmenaquinol-8 biosynthesis I	1	1	1	1	1	1	1	1	1	1	1
di-trans,poly-cis-undecaprenyl phosphate biosynthesis	1	1	1	1	1	1	1	1	1	1	1
flavin biosynthesis I (bacteria and plants)	9	0.89	0.89	0.89	0.89	0.89	0.89	0.89	0.89	0.89	0.89
folate polyglutamylation	5	0.8	0.8	0.8	0.8	0.8	0.8	0.8	0.8	0.8	0.8
folate transformations I	12	0.58	0.58	0.58	0.58	0.58	0.58	0.58	0.58	0.58	0.58
formylTHF biosynthesis I	11	0.82	0.82	0.82	0.82	0.82	0.82	0.82	0.82	0.82	0.82
geranyl diphosphate biosynthesis	1	1	1	1	1	1	1	1	1	1	1
glutathione biosynthesis	2	1	1	1	1	1	1	1	1	1	1
glutathione redox reactions II	1	1	1	1	1	1	1	1	1	1	1
guanylyl molybdenum cofactor biosynthesis	1	1	1	1	1	1	1	1	1	1	1
heme biosynthesis from uroporphyrinogen-III I	4	1	1	1	1	1	1	1	1	1	1
heme biosynthesis from uroporphyrinogen-III II	4	1	1	1	1	1	1	1	1	1	1
lipoate biosynthesis and incorporation I	2	1	1	1	1	1	1	1	1	1	1
lipoate biosynthesis and incorporation II	2	1	1	1	1	1	1	1	1	1	1
lipoate salvage and modification	2	1	1	1	1	1	1	1	1	1	1
menaquinol-8 biosynthesis	1	1	1	1	1	1	1	1	1	1	1
methylerythritol phosphate pathway	9	0.89	0.89	0.89	0.89	0.89	0.89	0.89	0.89	0.89	0.89
molybdenum cofactor biosynthesis	7	0.71	0.71	0.71	0.71	0.71	0.71	0.71	0.71	0.71	0.71
NAD phosphorylation and dephosphorylation	3	0.67	0.67	0.67	0.67	0.67	0.67	0.67	0.67	0.67	0.67
NAD salvage pathway I	8	0.63	0.63	0.63	0.63	0.63	0.63	0.63	0.63	0.63	0.63
NAD salvage pathway II	5	0.8	0.8	0.8	0.8	0.8	0.8	0.8	0.8	0.8	0.8
NAD salvage pathway III	2	1	1	1	1	1	1	1	1	1	1
octaprenyl diphosphate biosynthesis	1	1	1	1	1	1	1	1	1	1	1
p-aminobenzoate biosynthesis	2	1	1	1	1	1	1	1	1	1	1
phosphopantothenate biosynthesis I	4	1	1	1	1	1	1	1	1	1	1
pyridoxal 5'-phosphate biosynthesis I	7	1	1	1	1	1	1	1	1	1	1
pyridoxal 5'-phosphate salvage pathway	5	0.6	0.6	0.6	0.6	0.6	0.6	0.6	0.6	0.6	0.6
S-adenosyl-L-methionine biosynthesis	1	1	1	1	1	1	1	1	1	1	1
siroheme biosynthesis	4	1	1	1	1	1	1	1	1	1	1
superpathway of heme biosynthesis from uroporphyrinogen-III	6	1	1	1	1	1	1	1	1	1	1
tetrahydrofolate biosynthesis	3	1	1	1	1	1	1	1	1	1	1
tetrahydrofolate salvage from 5,10-methenyltetrahydrofolate	2	1	1	1	1	1	1	1	1	1	1
tetrapyrrole biosynthesis I	6	1	1	1	1	1	1	1	1	1	1
tetrapyrrole biosynthesis II	4	0.75	0.75	1	0.75	0.75	1	1	0.75	0.75	0.75
thiamin diphosphate biosynthesis I (E. coli)	2	1	1	1	1	1	1	1	1	1	1
thiamin salvage I	2	1	1	1	1	1	1	1	1	1	1
thioredoxin pathway	2	0.5	0.5	0.5	0.5	0.5	0.5	0.5	0.5	0.5	0.5
trans, trans-farnesyl diphosphate biosynthesis	3	0.67	0.67	0.67	0.67	0.67	0.67	0.67	0.67	0.67	0.67
ubiquinol-8 biosynthesis (prokaryotic)	8	1	1	1	1	1	1	1	1	1	1
vitamin B6 degradation	9	0.11	0.11	0.11	0.11	0.11	0.11	0.11	0.11	0.11	0.11
(KDO)2-lipid A biosynthesis I	2	1	1	1	1	1	1	1	1	1	1
acyl-ACP thioesterase pathway	1	1	1	1	1	1	1	1	1	1	1
acyl-CoA hydrolysis	1	1	1	1	1	1	1	1	1	1	1
biotin-carboxyl carrier protein assembly	3	1	1	1	1	1	1	1	1	1	1
cardiolipin biosynthesis I	3	1	1	1	1	1	1	1	1	1	1
CDP-diacylglycerol biosynthesis I	4	1	1	1	1	1	1	1	1	1	1
CDP-diacylglycerol biosynthesis II	4	1	1	1	1	1	1	1	1	1	1
cis-dodecenoyl biosynthesis	6	1	1	1	1	1	1	1	1	1	1
cis-vaccenate biosynthesis	5	0.8	0.8	0.8	0.8	0.8	0.8	0.8	0.8	0.8	0.8
cyclopropane fatty acid (CFA) biosynthesis	1	1	1	1	1	1	1	1	1	1	1
fatty acid activation	1	1	1	1	1	1	1	1	1	1	1
fatty acid biosynthesis initiation I	3	1	1	1	1	1	1	1	1	1	1
fatty acid biosynthesis initiation II	2	1	1	1	1	1	1	1	1	1	1
fatty acid biosynthesis initiation III	2	1	1	1	1	1	1	1	1	1	1
fatty acid elongation -- saturated	5	1	1	1	1	1	1	1	1	1	1
KDO transfer to lipid IVA I	2	0.5	0.5	0.5	0.5	0.5	0.5	0.5	0.5	0.5	0.5
Lipid A-core biosynthesis	10	0	0	0.1	0.1	0	0	0.1	0.1	0	0.1
lipid IVA biosynthesis	6	1	1	1	1	1	1	1	1	1	1
palmitate biosynthesis II (bacteria and plants)	29	0.97	0.97	0.97	0.97	0.97	0.97	0.97	0.97	0.97	0.97
palmitoleate biosynthesis I	9	1	1	1	1	1	1	1	1	1	1
phosphatidylethanolamine biosynthesis I	2	1	1	1	1	1	1	1	1	1	1
phosphatidylglycerol biosynthesis I (plastidic)	6	1	1	1	1	1	1	1	1	1	1
phosphatidylglycerol biosynthesis II (non-plastidic)	6	1	1	1	1	1	1	1	1	1	1
stearate biosynthesis II (plants)	5	0.8	0.8	0.8	0.8	0.8	0.8	0.8	0.8	0.8	0.8
superpathway of fatty acid biosynthesis initiation (E. coli)	6	1	1	1	1	1	1	1	1	1	1
acetyl-CoA biosynthesis I (pyruvate dehydrogenase complex)	3	1	1	1	1	1	1	1	1	1	1
Hormone Biosynthesis
IAA biosynthesis V	1	1	1	1	1	0	1	1	0	1	0
IAA biosynthesis VI (via indole-3-acetamide)	2	0	0	0	0	0	0	0.5	0	0	0
Cellular Structures
dTDP-L-rhamnose biosynthesis I	4	0.5	0.5	1	0.5	0.5	1	0.5	1	0.5	0.5
enterobacterial common antigen biosynthesis	9	1	1	1	1	1	1	1	1	1	1
KDO transfer to lipid IVA I	2	0.5	0.5	0.5	0.5	0.5	0.5	0.5	0.5	0.5	0.5
lipid IVA biosynthesis	6	1	1	1	1	1	1	1	1	1	1
O-antigen building blocks biosynthesis (E. coli)	9	0.67	0.67	0.89	0.67	0.67	0.89	0.67	0.89	0.67	0.67
peptidoglycan biosynthesis I (meso-diaminopimelate containing)	13	0.92	0.92	0.92	0.92	0.92	0.92	0.92	0.92	0.92	0.92
polymyxin resistance	6	0.33	0.33	0.33	0.33	0.33	0.33	0.33	0.33	0.33	0.17
UDP-N-acetyl-D-galactosamine biosynthesis I	1	0	0	0	1	0	0	0	0	0	0
UDP-N-acetyl-D-glucosamine biosynthesis I	4	1	1	1	1	1	1	1	1	1	1
UDP-N-acetylmuramoyl-pentapeptide biosynthesis III (meso-DAP-containing)	8	1	1	1	1	1	1	1	1	1	1
tRNA
tRNA charging	20	1	1	1	1	1	1	1	1	1	1
Metabolic Regulators
ppGpp biosynthesis	6	1	1	1	1	1	1	1	1	1	1
Nucleosides and Nucleotides Biosynthesis	Reactions in Pathway	Xb_Sf_FL	Xb_Sf_FR	Xb_Sf_MD	Xb_Si	Xb_Sj	Xb_Sk_BU	Xb_Sk_CA	Xb_So	Xb_Sp	Xb_Sj_2000
5-aminoimidazole ribonucleotide biosynthesis I	5	1	1	1	1	1	1	1	1	1	1
adenine and adenosine salvage I	2	1	1	1	1	1	1	1	1	1	1
adenine and adenosine salvage III	4	1	1	1	1	1	1	1	1	1	1
adenine and adenosine salvage V	3	1	1	1	1	1	1	1	1	1	1
adenosine nucleotides de novo biosynthesis	8	0.75	0.75	0.75	0.75	0.75	0.75	0.75	0.75	0.75	0.75
guanine and guanosine salvage I	2	0.5	0.5	1	1	1	1	1	1	1	1
guanine and guanosine salvage II	2	0.5	0.5	0.5	0.5	0.5	0.5	0.5	0.5	0.5	0.5
guanine and guanosine salvage III	1	1	1	1	1	1	1	1	1	1	1
guanosine nucleotides de novo biosynthesis	9	0.78	0.78	0.78	0.78	0.78	0.78	0.78	0.78	0.78	0.78
inosine-5'-phosphate biosynthesis I	6	1	1	1	1	1	1	1	1	1	1
purine and pyrimidine metabolism	17	0.88	0.88	0.94	0.94	0.94	0.94	0.94	0.94	0.94	0.88
pyrimidine deoxyribonucleotides de novo biosynthesis I	13	0.69	0.69	0.69	0.69	0.69	0.69	0.69	0.69	0.69	0.69
pyrimidine ribonucleotides interconversion	11	0.36	0.36	0.36	0.36	0.36	0.36	0.36	0.36	0.36	0.36
queuosine biosynthesis	4	0.75	0.75	0.75	0.75	0.75	0.75	0.75	0.75	0.75	0.75
salvage pathways of pyrimidine deoxyribonucleotides	5	1	1	1	1	1	1	1	1	1	1
salvage pathways of pyrimidine ribonucleotides	8	0.88	0.88	0.88	0.88	0.88	0.88	0.88	0.88	0.88	0.88
tRNA processing pathway I	10	1	1	1	1	1	1	1	1	1	1
uridine-5'-phosphate biosynthesis	6	1	1	1	1	1	1	1	1	1	1
xanthine and xanthosine salvage	2	0.5	0.5	1	1	1	0.5	1	1	0.5	1
Other Biosynthesis	Reactions in Pathway	Xb_Sf_FL	Xb_Sf_FR	Xb_Sf_MD	Xb_Si	Xb_Sj	Xb_Sk_BU	Xb_Sk_CA	Xb_So	Xb_Sp	Xb_Sj_2000
autoinducer AI-2 biosynthesis I	3	0.67	0.67	0.67	0.67	0.67	0.67	0.67	0.67	0.67	0.67
hydrogen sulfide biosynthesis	2	1	1	1	1	1	1	1	1	1	1
PRPP biosynthesis I	1	1	1	1	1	1	1	1	1	1	1
Secondary Metabolites Biosynthesis	Reactions in Pathway	Xb_Sf_FL	Xb_Sf_FR	Xb_Sf_MD	Xb_Si	Xb_Sj	Xb_Sk_BU	Xb_Sk_CA	Xb_So	Xb_Sp	Xb_Sj_2000
erythromycin biosynthesis	8	0.13	0.13	0.13	0.13	0	0.13	0.13	0	0.13	0
fluoroacetate and fluorothreonine biosynthesis	6	0	0	0.17	0.17	0.17	0	0.17	0.17	0	0.17
phenylethanol biosynthesis	4	0.25	0.25	0.25	0.25	0.25	0.25	0.25	0.25	0.25	0.25
Siderophore Biosynthesis	Reactions in Pathway	Xb_Sf_FL	Xb_Sf_FR	Xb_Sf_MD	Xb_Si	Xb_Sj	Xb_Sk_BU	Xb_Sk_CA	Xb_So	Xb_Sp	Xb_Sj_2000
aerobactin biosynthesis	3	0	0	0	0	0	0	0.33	0	0	0
enterobactin biosynthesis	4	1	1	1	1	1	1	1	1	1	1
vibriobactin biosynthesis	9	0.44	0.44	0.44	0.44	0.44	0.44	0.44	0.44	0.44	0.44
Alcohols Degradation	Reactions in Pathway	Xb_Sf_FL	Xb_Sf_FR	Xb_Sf_MD	Xb_Si	Xb_Sj	Xb_Sk_BU	Xb_Sk_CA	Xb_So	Xb_Sp	Xb_Sj_2000
ethanol degradation I	2	1	1	1	1	1	1	1	1	1	1
ethanol degradation II	3	0.67	0.67	0.67	0.67	0.67	0.67	0.67	0.67	0.67	0.67
glycerol degradation I	2	1	1	1	1	1	1	1	1	1	1
glycerol degradation V	2	0.5	0.5	0.5	0.5	0.5	0.5	0.5	0.5	0.5	0.5
Aldehyde Degradation	Reactions in Pathway	Xb_Sf_FL	Xb_Sf_FR	Xb_Sf_MD	Xb_Si	Xb_Sj	Xb_Sk_BU	Xb_Sk_CA	Xb_So	Xb_Sp	Xb_Sj_2000
L-lactaldehyde degradation (aerobic)	2	0.5	0.5	0.5	0.5	0.5	0.5	0.5	0.5	0.5	0.5
methylglyoxal degradation I	3	1	1	1	1	1	1	1	1	1	1
methylglyoxal degradation III	2	1	1	1	1	1	1	1	1	1	1
Amines and Polyamines Degradation
4-aminobutyrate degradation II	2	1	1	1	1	1	1	1	1	1	1
4-aminobutyrate degradation III	2	1	1	1	1	1	1	1	0.5	1	1
choline degradation I	2	1	1	1	1	1	1	1	1	1	1
creatinine degradation I	4	0	0	0	0	0	0	0	0	0	0.25
creatinine degradation II	5	0	0	0	0	0	0	0	0	0	0.2
putrescine degradation I	2	0.5	0.5	0.5	0.5	0.5	0.5	0.5	0.5	0.5	0.5
urea degradation I	2	0.5	0.5	0.5	0.5	0.5	0.5	0.5	0.5	0.5	0.5
Amino Acids Degradation	Reactions in Pathway	Xb_Sf_FL	Xb_Sf_FR	Xb_Sf_MD	Xb_Si	Xb_Sj	Xb_Sk_BU	Xb_Sk_CA	Xb_So	Xb_Sp	Xb_Sj_2000
2-ketoglutarate dehydrogenase complex	3	1	1	1	1	1	1	1	1	1	1
alanine degradation I	2	1	1	1	1	1	1	1	1	1	1
arginine degradation I (arginase pathway)	3	0.33	0.33	0.33	0.33	0.33	0.33	0.33	0.67	0.33	0.33
arginine degradation II (AST pathway)	5	0.8	0.8	0.8	0.8	0.8	0.8	0.8	0.8	0.8	0.8
arginine degradation III (arginine decarboxylase/agmatinase pathway)	2	1	1	1	1	1	1	1	1	1	1
arginine degradation VII (arginase 3 pathway)	2	0.5	0.5	0.5	0.5	0	0.5	0.5	1	0.5	0.5
asparagine degradation I	1	1	1	1	1	1	1	1	1	1	1
aspartate degradation II	2	1	1	1	1	1	1	1	1	1	1
citrulline degradation	2	0.5	0.5	0.5	0.5	0.5	0.5	0.5	0.5	0.5	0.5
cysteine biosynthesis/homocysteine degradation	2	0.5	0.5	0.5	0.5	0.5	0.5	0.5	0.5	0.5	0.5
glutamate degradation II	2	1	1	1	1	1	1	1	1	1	1
glutamine degradation I	1	1	1	1	1	1	1	1	1	1	1
glutamine degradation II	1	1	1	1	1	1	1	1	1	1	1
glycine cleavage complex	3	1	1	1	1	1	1	1	1	1	1
histidine degradation I	4	1	1	1	1	1	1	1	1	1	1
isoleucine degradation I	6	0.33	0.33	0.33	0.33	0.33	0.33	0.33	0.33	0.33	0.33
L-cysteine degradation II	1	1	1	1	1	1	1	1	1	1	1
L-cysteine degradation III	2	1	1	1	1	1	1	1	1	1	1
L-serine degradation	1	1	1	1	1	1	1	1	1	1	1
lysine degradation I	1	0	0	0	0	0	0	0	0	0	1
lysine degradation VI	2	0	0	0	0	0	0	0	0	0	0.5
lysine fermentation to acetate and butyrate	10	0.4	0.4	0.4	0.4	0.4	0.5	0.4	0.5	0.5	0.4
methionine degradation I (to homocysteine)	3	0.33	0.33	0.33	0.67	0.33	0.33	0.33	0.33	0.33	0.33
ornithine degradation I (proline biosynthesis)	1	1	1	1	1	0	1	1	1	1	1
phenylalanine degradation II (anaerobic)	3	0.67	0.67	0.67	0.67	0.67	0.67	0.67	0.67	0.67	0.67
proline degradation	2	1	1	1	1	1	1	1	1	1	1
taurine degradation IV	1	0	0	0	1	0	0	1	0	0	0
threonine degradation I	4	1	1	1	1	1	1	1	1	1	1
threonine degradation II	2	1	1	1	1	1	1	1	1	1	1
tryptophan degradation II (via pyruvate)	1	1	1	1	1	0	1	1	0	1	0
tyrosine degradation I	5	0.2	0.2	0.2	0.2	0	0.2	0	0	0.2	0
valine degradation I	8	0.38	0.38	0.38	0.38	0.38	0.5	0.38	0.25	0.38	0.38
valine degradation II	3	0.67	0.67	0.67	0.67	0.67	0.67	0.67	0.67	0.67	0.67
β-alanine degradation I	2	1	1	1	1	0.5	1	1	0.5	1	0.5
β-alanine degradation II	2	1	1	1	1	0	1	1	0	1	0
Aromatic Compounds Degradation	Reactions in Pathway	Xb_Sf_FL	Xb_Sf_FR	Xb_Sf_MD	Xb_Si	Xb_Sj	Xb_Sk_BU	Xb_Sk_CA	Xb_So	Xb_Sp	Xb_Sj_2000
2-aminophenol degradation	4	0.25	0.25	0.25	0.25	0.25	0.25	0.25	0.25	0.25	0.25
2-nitrobenzoate degradation I	7	0.14	0.14	0.14	0.14	0.14	0.14	0.14	0.14	0.14	0.14
4-hydroxyphenylacetate degradation	9	0.56	0.56	0.67	0.56	0.56	0.56	0.56	0.67	0.56	0.33
cyanurate degradation	3	0.33	0.33	0.33	0.33	0.33	0.33	0.33	0.33	0.33	0.33
gentisate degradation	3	0.33	0.33	0.33	0	0	0.67	0.33	0	0.33	0
methyl parathion degradation	1	0	0	0	0	0	0	0	0	0	1
orthanilate degradation	4	0.25	0.25	0.25	0.25	0.25	0.25	0.25	0.25	0.25	0.25
paraoxon degradation	1	0	0	0	0	0	0	0	0	0	1
parathion degradation	2	0	0	0	0	0	0	0	0	0	0.5
phenylacetate degradation I (aerobic)	9	0.89	0.89	0.89	0.89	0.89	0.89	0.89	0.89	0.89	0.89
protocatechuate degradation II (ortho-cleavage pathway)	4	0	0	0.25	0	0	0	0	0	0	0
protocatechuate degradation III (para-cleavage pathway)	5	0.2	0.2	0.2	0.2	0.2	0.2	0.2	0.2	0.2	0.2
C1 Compounds Utilization and Assimilation	Reactions in Pathway	Xb_Sf_FL	Xb_Sf_FR	Xb_Sf_MD	Xb_Si	Xb_Sj	Xb_Sk_BU	Xb_Sk_CA	Xb_So	Xb_Sp	Xb_Sj_2000
CO2 fixation into oxaloacetate (anapleurotic)	2	0.5	0.5	0.5	0.5	0.5	0.5	0.5	0.5	0.5	1
formaldehyde assimilation I (serine pathway)	12	0.5	0.5	0.5	0.5	0.5	0.5	0.5	0.5	0.5	0.5
formaldehyde oxidation II (glutathione-dependent)	2	0.5	0.5	0.5	0.5	0.5	0.5	0.5	0.5	0.5	0.5
formaldehyde oxidation V (tetrahydrofolate pathway)	3	0.67	0.67	0.67	0.67	0.67	0.67	0.67	0.67	0.67	0.67
formate oxidation to CO2	1	0	0	0	0	0	0	0	0	0	0
reductive monocarboxylic acid cycle	2	0.5	0.5	0.5	0.5	0.5	0.5	0.5	0.5	0.5	0.5
Carbohydrates Degradation	Reactions in Pathway	Xb_Sf_FL	Xb_Sf_FR	Xb_Sf_MD	Xb_Si	Xb_Sj	Xb_Sk_BU	Xb_Sk_CA	Xb_So	Xb_Sp	Xb_Sj_2000
chitin degradation II	5	1	1	0.4	1	1	1	1	1	1	1
chitobiose degradation	2	0.5	0.5	0.5	0.5	0.5	0.5	0.5	0.5	0.5	0.5
D-mannose degradation	1	1	1	1	1	1	1	1	1	1	1
fructose degradation	1	1	1	1	1	1	1	1	1	1	1
galactose degradation I (Leloir pathway)	5	0.2	0.2	0.2	0.2	0.2	0.2	0.2	0.2	0.2	0.2
glucose and glucose-1-phosphate degradation	5	0.4	0.6	0.6	0.4	0.4	0.6	0.4	0.4	0.6	0.4
glycogen degradation I	7	0.29	0.43	0.43	0.43	0.43	0.43	0.43	0.43	0.43	0.43
L-rhamnose degradation II	8	0.13	0.13	0.13	0.13	0.13	0.13	0.13	0.13	0.13	0.13
ribose degradation	2	1	1	1	1	1	1	1	0.5	1	1
sucrose degradation I	2	0.5	0.5	0.5	0.5	0.5	0.5	0.5	0.5	0.5	0.5
trehalose degradation I (low osmolarity)	2	0.5	0.5	0.5	0.5	0.5	0.5	0.5	0.5	0.5	0.5
Carboxylates Degradation	Reactions in Pathway	Xb_Sf_FL	Xb_Sf_FR	Xb_Sf_MD	Xb_Si	Xb_Sj	Xb_Sk_BU	Xb_Sk_CA	Xb_So	Xb_Sp	Xb_Sj_2000
2-amino-3-carboxymuconate semialdehyde degradation to 2-oxopentenoate	4	0.25	0.25	0.25	0.25	0.25	0.25	0.25	0.25	0.25	0.25
2-methylcitrate cycle I	5	1	1	1	1	1	1	1	1	1	1
acetate conversion to acetyl-CoA	1	1	1	1	1	1	1	1	1	1	1
acetate formation from acetyl-CoA I	2	1	1	1	1	1	1	1	1	1	1
acetyl-CoA biosynthesis I (pyruvate dehydrogenase complex)	3	1	1	1	1	1	1	1	1	1	1
acrylate degradation	4	0.25	0.25	0.25	0.25	0	0.25	0.25	0	0.25	0
D-gluconate degradation	1	1	1	1	1	1	1	1	1	1	1
malonate degradation I (biotin-independent)	3	0.33	0.33	0.33	0.33	0.33	0.33	0.33	0.33	0.33	0.33
Chlorinated Compounds Degradation	Reactions in Pathway	Xb_Sf_FL	Xb_Sf_FR	Xb_Sf_MD	Xb_Si	Xb_Sj	Xb_Sk_BU	Xb_Sk_CA	Xb_So	Xb_Sp	Xb_Sj_2000
3-chlorobenzoate degradation III (via gentisate)	2	0	0	0.5	0.5	0	0.5	0.5	0	0.5	0
3-chlorocatechol degradation II (ortho)	5	0	0	0.2	0	0	0.2	0	0	0	0
Degradation Other	Reactions in Pathway	Xb_Sf_FL	Xb_Sf_FR	Xb_Sf_MD	Xb_Si	Xb_Sj	Xb_Sk_BU	Xb_Sk_CA	Xb_So	Xb_Sp	Xb_Sj_2000
acrylonitrile degradation	3	0.67	0.67	0.67	0.67	0	0.67	0.67	0	0.67	0
Fatty Acid and Lipids Degradation
acetoacetate degradation (to acetyl CoA)	2	0.5	0.5	0.5	0.5	0.5	0.5	0.5	1	1	0.5
fatty acid β-oxidation I	7	1	1	1	1	1	1	1	1	1	1
glycerol degradation I	2	1	1	1	1	1	1	1	1	1	1
oleate β-oxidation	3	0.67	0.67	0.67	0.67	0.67	0.67	0.67	0.67	0.67	0.67
phospholipases	5	0.2	0.2	0.2	0.2	0.2	0.2	0.2	0.2	0.2	0.2
triacylglycerol degradation	3	0.33	0.33	0.33	0.33	0.33	0.33	0.33	0.33	0.33	0.33
Inorganic Nutrients Metabolism	Reactions in Pathway	Xb_Sf_FL	Xb_Sf_FR	Xb_Sf_MD	Xb_Si	Xb_Sj	Xb_Sk_BU	Xb_Sk_CA	Xb_So	Xb_Sp	Xb_Sj_2000
(R)-cysteate degradation	3	0.33	0.33	0.33	0	0	0	0.67	0	0.33	0
cyanate degradation	2	0.5	0.5	0.5	0	0	0	0.5	0	0	0.5
phosphate acquisition	1	0	0	1	1	1	1	1	1	1	1
phosphate utilization in cell wall regeneration	1	0	0	1	1	1	1	1	1	1	1
sulfate activation for sulfonation	2	1	1	1	1	1	1	1	1	1	1
sulfate reduction I (assimilatory)	4	1	1	1	1	1	1	1	1	1	1
sulfite oxidation I (sulfite oxidoreductase)	1	0	0	0	0	0	0	0	0	0	0
sulfolactate degradation III	3	0.33	0.33	0.33	0	0	0	0.33	0	0.33	0
thiosulfate disproportionation III (rhodanese)	1	1	1	1	1	1	1	1	1	1	1
two-component alkanesulfonate monooxygenase	2	1	1	1	1	1	1	1	1	1	1
Nucleosides and Nucleotides Degradation	Reactions in Pathway	Xb_Sf_FL	Xb_Sf_FR	Xb_Sf_MD	Xb_Si	Xb_Sj	Xb_Sk_BU	Xb_Sk_CA	Xb_So	Xb_Sp	Xb_Sj_2000
guanosine nucleotides degradation III	4	0.25	0.25	0.5	0.5	0.5	0.5	0.5	0.5	0.5	0.5
pseudouridine degradation	2	0.5	0.5	0.5	0.5	0.5	0	0.5	0.5	0.5	0.5
purine deoxyribonucleosides degradation	7	1	1	1	1	1	1	1	1	1	1
purine ribonucleosides degradation to ribose-1-phosphate	6	0.67	0.67	1	1	1	0.83	1	1	0.83	1
pyrimidine deoxyribonucleosides degradation	6	1	1	1	1	1	1	1	1	1	1
pyrimidine ribonucleosides degradation I	3	1	1	1	1	1	1	1	1	1	1
pyrimidine ribonucleosides degradation II	2	1	1	1	1	1	1	1	1	1	1
S-methyl-5'-thioadenosine degradation IV	1	1	1	1	1	1	1	1	1	1	1
uracil degradation III	4	0.25	0.25	0.25	0.25	0.25	0.25	0.25	0.25	0.25	0.25
urate biosynthesis/inosine 5'-phosphate degradation	4	0.5	0.5	0.75	0.75	0.75	0.5	0.75	0.75	0.5	0.75
Polymeric Compounds Degradation	Reactions in Pathway	Xb_Sf_FL	Xb_Sf_FR	Xb_Sf_MD	Xb_Si	Xb_Sj	Xb_Sk_BU	Xb_Sk_CA	Xb_So	Xb_Sp	Xb_Sj_2000
chitobiose degradation	2	0.5	0.5	0.5	0.5	0.5	0.5	0.5	0.5	0.5	0.5
Protein Degradation	Reactions in Pathway	Xb_Sf_FL	Xb_Sf_FR	Xb_Sf_MD	Xb_Si	Xb_Sj	Xb_Sk_BU	Xb_Sk_CA	Xb_So	Xb_Sp	Xb_Sj_2000
seed germination protein turnover	1	1	1	1	1	1	1	1	1	1	1
wound-induced proteolysis I	1	1	1	1	1	1	1	1	1	1	1
Secondary Metabolites Degradation	Reactions in Pathway	Xb_Sf_FL	Xb_Sf_FR	Xb_Sf_MD	Xb_Si	Xb_Sj	Xb_Sk_BU	Xb_Sk_CA	Xb_So	Xb_Sp	Xb_Sj_2000
D-galactarate degradation I	4	0.25	0.25	0.25	0.25	0.25	0.25	0.25	0.25	0.25	0.25
D-galacturonate degradation I	4	0	0	0	0	0	0	0	0	0	0
D-glucarate degradation I	4	0.25	0.25	0.25	0.25	0.25	0.25	0.25	0.25	0.25	0.25
myo-inositol degradation	6	0.33	0.33	0.33	0.33	0.17	0.33	0.33	0	0.33	0.17
N-acetylglucosamine degradation I	2	1	1	1	1	1	1	1	1	1	1
N-acetylglucosamine degradation II	3	0.67	0.67	0.67	0.67	0.67	0.67	0.67	0.67	0.67	0.67
sorbitol degradation I	1	1	1	1	1	1	1	1	1	1	1
β-D-glucuronide and D-glucuronate degradation	5	0	0	0	0	0	0	0	0	0	0
Steroids Degradation	Reactions in Pathway	Xb_Sf_FL	Xb_Sf_FR	Xb_Sf_MD	Xb_Si	Xb_Sj	Xb_Sk_BU	Xb_Sk_CA	Xb_So	Xb_Sp	Xb_Sj_2000
androstenedione degradation	14	0.14	0.14	0.14	0.14	0.14	0.14	0.14	0.14	0.14	0.14
cholesterol degradation to androstenedione I (cholesterol oxidase)	17	0.24	0.24	0.24	0.24	0.24	0.24	0.24	0.24	0.24	0.24
cholesterol degradation to androstenedione II (cholesterol dehydrogenase)	17	0.24	0.24	0.24	0.24	0.24	0.24	0.24	0.24	0.24	0.24
sitosterol degradation to androstenedione	18	0.11	0.11	0.11	0.11	0.11	0.11	0.11	0.11	0.11	0.11
Detoxification	Reactions in Pathway	Xb_Sf_FL	Xb_Sf_FR	Xb_Sf_MD	Xb_Si	Xb_Sj	Xb_Sk_BU	Xb_Sk_CA	Xb_So	Xb_Sp	Xb_Sj_2000
arginine dependent acid resistance	1	1	1	1	1	1	1	1	1	1	1
polymyxin resistance	6	0.33	0.33	0.33	0.33	0.33	0.33	0.33	0.33	0.33	0.17
arsenate detoxification II (glutaredoxin)	1	0	0	0	0	0	0	0	0	0	0
methylglyoxal degradation I	3	1	1	1	1	1	1	1	1	1	1
methylglyoxal degradation III	2	1	1	1	1	1	1	1	1	1	1
cyanate degradation	2	0.5	0.5	0.5	0	0	0	0.5	0	0	0.5
oxidized GTP and dGTP detoxification	2	0.5	0.5	0.5	0.5	0.5	0.5	0.5	0.5	0.5	0.5
superoxide radicals degradation	2	0.5	0.5	0.5	0.5	0.5	0.5	0.5	0.5	0.5	0.5
Chemoautotrophic Energy Metabolism	Reactions in Pathway	Xb_Sf_FL	Xb_Sf_FR	Xb_Sf_MD	Xb_Si	Xb_Sj	Xb_Sk_BU	Xb_Sk_CA	Xb_So	Xb_Sp	Xb_Sj_2000
formate oxidation to CO2	1	0	0	0	0	0	0	0	0	0	0
sulfite oxidation I (sulfite oxidoreductase)	1	0	0	0	0	0	0	0	0	0	0
Electron Transfer	Reactions in Pathway	Xb_Sf_FL	Xb_Sf_FR	Xb_Sf_MD	Xb_Si	Xb_Sj	Xb_Sk_BU	Xb_Sk_CA	Xb_So	Xb_Sp	Xb_Sj_2000
NADH to cytochrome bd oxidase electron transfer	2	1	1	1	1	1	1	1	1	1	1
NADH to cytochrome bo oxidase electron transfer	2	1	1	1	1	1	1	1	1	1	1
NADH to fumarate electron transfer	2	1	1	1	1	1	1	1	1	1	1
succinate to cytochrome bd oxidase electron transfer	2	1	1	1	1	1	1	1	1	1	1
succinate to cytochrome bo oxidase electron transfer	2	1	1	1	1	1	1	1	1	1	1
Fermentation	Reactions in Pathway	Xb_Sf_FL	Xb_Sf_FR	Xb_Sf_MD	Xb_Si	Xb_Sj	Xb_Sk_BU	Xb_Sk_CA	Xb_So	Xb_Sp	Xb_Sj_2000
acetyl-CoA fermentation to butyrate II	7	0.71	0.71	0.71	0.71	0.71	0.71	0.71	0.71	0.71	0.57
lysine fermentation to acetate and butyrate	10	0.4	0.4	0.4	0.4	0.4	0.5	0.4	0.5	0.5	0.4
mixed acid fermentation	16	0.94	0.94	0.94	0.94	0.88	0.94	0.94	0.94	0.94	0.94
pyruvate fermentation to acetate II	3	1	1	1	1	1	1	1	1	1	1
pyruvate fermentation to acetate IV	3	1	1	1	1	1	1	1	1	1	1
pyruvate fermentation to butanoate	7	0.57	0.57	0.57	0.57	0.57	0.57	0.57	0.57	0.57	0.57
pyruvate fermentation to ethanol I	3	1	1	1	1	1	1	1	1	1	1
Energy Metabolism	Reactions in Pathway	Xb_Sf_FL	Xb_Sf_FR	Xb_Sf_MD	Xb_Si	Xb_Sj	Xb_Sk_BU	Xb_Sk_CA	Xb_So	Xb_Sp	Xb_Sj_2000
glycolysis I	11	1	1	1	1	1	1	1	1	1	1
Entner-Doudoroff pathway I	2	1	1	1	1	1	1	1	1	1	1
sedoheptulose bisphosphate bypass	2	1	1	1	1	1	1	1	1	1	1
superpathway of glycolysis and Entner-Doudoroff	15	0.93	0.93	0.93	0.93	0.93	0.93	0.93	0.93	0.93	0.93
pentose phosphate pathway (non-oxidative branch)	5	1	1	1	1	1	1	1	1	1	1
pentose phosphate pathway (oxidative branch)	3	0.67	0.67	0.67	0.67	0.67	0.67	0.67	0.67	0.67	0.67
pentose phosphate pathway (partial)	3	1	1	1	1	1	1	1	1	1	1
2-ketoglutarate dehydrogenase complex	3	1	1	1	1	1	1	1	1	1	1
aerobic respiration (cytochrome c)	4	0.5	0.5	0.5	0.5	0.5	0.5	0.5	0.5	0.5	0.5
NADH to cytochrome bd oxidase electron transfer	2	1	1	1	1	1	1	1	1	1	1
NADH to cytochrome bo oxidase electron transfer	2	1	1	1	1	1	1	1	1	1	1
NADH to fumarate electron transfer	2	1	1	1	1	1	1	1	1	1	1
respiration (anaerobic)	13	0.92	0.92	0.92	0.92	0.85	0.92	0.92	0.92	0.92	0.92
succinate to cytochrome bd oxidase electron transfer	2	1	1	1	1	1	1	1	1	1	1
succinate to cytochrome bo oxidase electron transfer	2	1	1	1	1	1	1	1	1	1	1
TCA cycle I (prokaryotic)	10	0.9	0.9	0.9	0.9	0.8	0.9	0.9	0.9	0.9	0.9
TCA cycle IV (2-oxoglutarate decarboxylase)	11	0.82	0.82	0.82	0.82	0.73	0.82	0.82	0.82	0.82	0.82
TCA cycle VI (obligate autotrophs)	11	1	1	1	1	0.91	1	1	1	1	1
Other	Reactions in Pathway	Xb_Sf_FL	Xb_Sf_FR	Xb_Sf_MD	Xb_Si	Xb_Sj	Xb_Sk_BU	Xb_Sk_CA	Xb_So	Xb_Sp	Xb_Sj_2000
oxidized GTP and dGTP detoxification	2	0.5	0.5	0.5	0.5	0.5	0.5	0.5	0.5	0.5	0.5
phospholipases	5	0.2	0.2	0.2	0.2	0.2	0.2	0.2	0.2	0.2	0.2
purine and pyrimidine metabolism	17	0.88	0.88	0.94	0.94	0.94	0.94	0.94	0.94	0.94	0.88
MetaCyc Analysis
Biosynthesis	Xb_Sf_FL	Xb_Sf_FR	Xb_Sf_MD	Xb_Si	Xb_Sj	Xb_Sk_BU	Xb_Sk_CA	Xb_So	Xb_Sp	Xb_Sj_2000
Amines and Polyamines Biosynthesis	7	7	7	8	7	7	7	8	7	7
Amino Acids Biosynthesis	32	32	32	33	30	31	32	32	31	31
Aminoacyl-tRNA Charging	1	1	1	1	1	1	1	1	1	1
Aromatic Compounds Biosynthesis	4	4	4	4	4	4	4	4	4	4
Carbohydrates Biosynthesis	6	6	7	5	5	6	6	6	5	5
Cell Structures Biosynthesis	6	6	7	7	6	7	6	7	6	6
Cofactors, Prosthetic Groups, Electron Carriers Biosynthesis	48	48	49	48	48	49	49	48	48	48
Fatty Acids and Lipids Biosynthesis	21	21	22	22	21	21	22	22	22	22
Hormones Biosynthesis	1	1	1	1	0	1	2	0	1	0
Metabolic Regulators Biosynthesis	1	1	1	1	1	1	1	1	1	1
Nucleosides and Nucleotides Biosynthesis	18	18	19	19	19	19	19	19	19	18
Other Biosynthesis	3	3	3	3	3	3	3	3	3	3
Secondary Metabolites Biosynthesis	3	3	3	3	2	2	3	2	2	2
Siderophore Biosynthesis	0	0	0	0	0	0	1	0	0	0
Degradation/Utilization and Assimilation	Xb_Sf_FL	Xb_Sf_FR	Xb_Sf_MD	Xb_Si	Xb_Sj	Xb_Sk_BU	Xb_Sk_CA	Xb_So	Xb_Sp	Xb_Sj_2000
Alcohols Degradation	2	2	4	4	4	2	4	4	2	4
Aldehyde Degradation	3	3	3	3	3	3	3	3	3	3
Amines and Polyamines Degradation	6	6	6	6	6	6	6	5	6	8
Amino Acids Degradation	30	30	30	31	23	31	30	29	30	26
Aromatic Compounds Degradation	7	7	10	6	5	8	7	6	7	8
C1 Compounds Utilization and Assimilation	4	4	5	5	4	4	5	4	5	5
Carbohydrates Degradation	11	11	10	11	11	10	11	9	11	11
Carboxylates Degradation	8	8	8	8	7	8	8	7	8	7
Chlorinated Compounds Degradation	1	1	2	1	0	2	1	0	1	0
Cofactors, Prosthetic Groups, Electron Carriers Degradation	0	0	0	0	0	0	0	0	0	0
Degradation/Utilization/Assimilation - Other	1	1	1	1	0	1	1	0	1	0
Fatty Acid and Lipids Degradation	6	6	6	6	6	5	6	6	6	6
Hormones Degradation	0	0	0	0	0	0	0	0	0	0
Inorganic Nutrients Metabolism	6	6	9	7	7	9	7	7	7	7
Nucleosides and Nucleotides Degradation	10	10	10	10	10	9	10	10	10	10
Polymeric Compounds Degradation	3	3	3	3	3	3	3	3	3	3
Protein Degradation	2	2	2	2	2	2	2	2	2	2
Secondary Metabolites Degradation	5	5	5	5	5	5	5	4	7	5
Steroids Degradation	4	4	4	4	4	4	4	4	4	4
Generation of Precursor Metabolites and Energy	22	22	24	23	22	23	23	22	23	22
Signal transduction pathways	0	0	0	0	0	0	0	0	0	0
Table shows the global metabolic analysis of X. bovienii bacterial strains as determined through MaGe and MetaCyc analyses.
MaGe analysis is give as the percentage of genes within the pathway that are present in the genome. The total number of genes in the pathway is also given.
MetaCyc analysis show the total number of pathways from the category in each bacterial strain.
